# Supplementary material for: Effects of Alirocumab on Triglyceride Metabolism: A Fat-Tolerance Test and Nuclear Magnetic Resonance Spectroscopy Study
Source: Biomedicines. 2022 Jan 17;10(1):193. doi: 10.3390/biomedicines10010193 (PMC8774139; doi:10.3390/biomedicines10010193)
Supplement: Supplementary file 1 [file biomedicines-10-00193-s001.zip]

Archive with 1 entries (1 files):
- biomedicines-1511486-supplementary.pdf
